# Supplementary material for: Targeting the Structural Integrity of Extracellular Vesicles via Nano Electrospray Gas-Phase Electrophoretic Mobility Molecular Analysis (nES GEMMA)
Source: Membranes (Basel). 2022 Sep 9;12(9):872. doi: 10.3390/membranes12090872 (PMC9501092; doi:10.3390/membranes12090872)
Supplement: Supplementary file 1 [file membranes-12-00872-s001.zip]

Archive with 1 entries (1 files):
- membranes-1836033-supplementary.pdf
